# Supplementary material for: Deciphering Drought Response Mechanisms in Oat Through Comprehensive Transcriptomic and Physiological Analysis
Source: Plants (Basel). 2026 Feb 1;15(3):453. doi: 10.3390/plants15030453 (PMC12899507; doi:10.3390/plants15030453)
Supplement: Supplementary file 1 [file plants-15-00453-s001.zip › Supplementary Table S1.xlsx]

## Sheet: Sheet1
	VarietyName	Germination rate(%)	Germination potential(%)	Germination index(%)	Root length(%)	Bud length(%)
1	Mengshi No.1	94.4467	86.4033	61.1133	43.088	17.247
2	Heike	54.5567	46.6	33.22	23.394	5.433
3	Moder'n	73.4167	56.62	44.73	27.904	5.657
4	Monida	93.1333	91.2167	65.4367	34.934	5.316
5	Fuyan No.60	76.1133	63.1433	47.83	15.705	5.503
6	Qingyin No.1	85.2467	69.1567	53.8067	11.163	4.416
7	Samo	68.9667	54.0533	47.7667	52.516	13.284
8	Surui	80.4167	84.9767	62.4467	47.429	15.07
9	Magnum	84.35	80.2667	60.2733	38.238	7.581
10	Muda	95.5567	81.7867	57.1233	43.331	15.785
11	Qizhi	64.8267	44.14	45.58	42.371	10.214
12	Souris	66.5067	82.7233	53.33	31.638	12.487
13	Madison	70.84	62.9733	45.8	38.379	12.728
14	Kona	86.5633	88.89	58.38	28.194	14.834
15	Yema	80.9833	82.4067	55.5667	46.886	13.287
16	Sweet oats No.70	67.53	49.5633	52.97	23.412	12.79
17	Fuyan No.2	77.1633	76.73	67.1467	33.581	3.461
18	Hewang	90.2933	76.0933	57.9267	51.139	10.75
19	Baler No.2	79.92	69.8467	55.2533	53.621	9.947
20	Sweet oats No.60	77.68	46.6333	42.9133	32.753	7.534
21	Morgan	74.9933	70.18	55.7167	3.627	1.902
22	Sanxing	76.1733	85.88	74.5467	34.907	3.68
23	Suter	69.3867	52.52	39.9367	57.154	14.416
24	Sweet oats No.75	73.31	62.3767	57.75	25.764	8.97
25	Aima	74.4433	61.5567	52.7167	35.79	6.604
26	Haywire	56.1267	49.3733	35.03	21.84	5.097
27	Youmu No.1	77.1767	77.83	80.08	52.943	10.217
28	Baler	62.69	59.7	62.2233	29.859	3.425
