# Supplementary material for: Deciphering Drought Response Mechanisms in Oat Through Comprehensive Transcriptomic and Physiological Analysis
Source: Plants (Basel). 2026 Feb 1;15(3):453. doi: 10.3390/plants15030453 (PMC12899507; doi:10.3390/plants15030453)
Supplement: Supplementary file 1 [file plants-15-00453-s001.zip › Supplementary Table S2.xlsx]

## Sheet: Sheet1
Sample	Clean reads	Total clean bases	Q20%	Q30%	GC content%
HK_CK1	37796048	5.67G	99.63	97.42	54.5
HK_CK2	33198628	4.98G	99.5	96.96	54.5
HK_CK3	33655304	5.05G	99.56	97.01	54.5
HK_PEG1	36283634	5.44G	99.63	97.53	53
HK_PEG2	37083236	5.56G	99.63	97.48	53
HK_PEG3	39240910	5.89G	99.6	97.37	53.5
MS_CK1	45162218	6.77G	99.49	96.71	54.5
MS_CK2	41514518	6.23G	99.47	96.42	54
MS_CK3	38557530	5.78G	99.25	96	54.5
MS_PEG1	41103900	6.17G	99.65	97.55	53.5
MS_PEG2	37133044	5.57G	99.65	97.57	54
MS_PEG3	39489498	5.92G	99.61	97.26	54
