# Supplementary material for: Deciphering Drought Response Mechanisms in Oat Through Comprehensive Transcriptomic and Physiological Analysis
Source: Plants (Basel). 2026 Feb 1;15(3):453. doi: 10.3390/plants15030453 (PMC12899507; doi:10.3390/plants15030453)
Supplement: Supplementary file 1 [file plants-15-00453-s001.zip › Supplementary Table S3.xlsx]

## Sheet: Sheet1
	VarietyName
1	Mengshi No.1	Beijing Mammoth Seed Co., Ltd.
2	Heike	Grassland Research Institute, Heilongjiang Academy of Agricultural Sciences
3	Moder'n	Beijing Rytway Ecotechnology Co., Ltd.
4	Monida	Beijing Best Grass Industry Co., Ltd.
5	Fuyan No.60	Beijing Baiqingyuan Animal Husbandry Technology Development Co., Ltd.
6	Qingyin No.1	Qinghai Academy of Animal Husbandry and Veterinary Sciences
7	Samo	Sanfeng Garden Co., Ltd.
8	Surui	Sanfeng Garden Co., Ltd.
9	Magnum	Xi'an Bailu Landscape Design Co., Ltd.
10	Muda	Clover (Beijing) Ecological Technology Co., Ltd.
11	Qizhi	Grassland Research Institute, Heilongjiang Academy of Agricultural Sciences
12	Souris	Beijing Zhengdao Seed Co., Ltd.
13	Madison	Grassland Research Institute, Heilongjiang Academy of Agricultural Sciences
14	Kona	Beijing Mammoth Seed Co., Ltd.
15	野马	Grassland Research Institute, Heilongjiang Academy of Agricultural Sciences
16	Sweet oats No.70	Beijing Baiqingyuan Animal Husbandry Technology Development Co., Ltd.
17	Fuyan No.2	Beijing Baiqingyuan Animal Husbandry Technology Development Co., Ltd.
18	Hewang	Grassland Research Institute, Heilongjiang Academy of Agricultural Sciences
19	Baler No.2	Grassland Research Institute, Heilongjiang Academy of Agricultural Sciences
20	Sweet oats No.60	Beijing Baiqingyuan Animal Husbandry Technology Development Co., Ltd.
21	Morgan	Beijing Rytway Ecotechnology Co., Ltd.
22	Sanxing	Clover (Beijing) Ecological Technology Co., Ltd.
23	Suter	Sanfeng Garden Co., Ltd.
24	甜燕75	Beijing Baiqingyuan Animal Husbandry Technology Development Co., Ltd.
25	矮马	Grassland Research Institute, Heilongjiang Academy of Agricultural Sciences
26	Haywire	Clover (Beijing) Ecological Technology Co., Ltd.
27	Youmu No.1	Beijing Rytway Ecotechnology Co., Ltd.
28	Baler	Sanfeng Garden Co., Ltd.
